# Supplementary material for: Revealing the Physician’s Task Conceptualization in Melanoma Treatment: Qualitative User Experience Study
Source: JMIR Cancer. 2026 Mar 2;12:e79294. doi: 10.2196/79294 (PMC12993274; doi:10.2196/79294)
Supplement: Multimedia Appendix 1 [file cancer_v12i1e79294_app1.xlsx]

## Sheet: work steps
	workflow step - german	workflow step	average time execution of work step	average time program used	proportion time for work step of total workflow time	average time for work step if part of users workflow	proportion time for work step of total workflow time if part of users workflow	VP01	VP02	VP03	VP04	VP05	VP06	VP07	VP08	VP09	VP10	total number - work step executed by user	total number - users that executed work step	average of work step execution if workstep was part of user's workflow	sum sequence number of work step at each occurence	ranking sequence of worksteps - sum sequences/ number occurences	medical history	reports	reports > laboratory parameters	laboratory parameters > PD-L1 status	laboratory parameters > mutation results	laboratory parameters > tumor markers	tumor marker > S100	tumor markers > LDH	reports > staging	Staging > SONO	staging > RAD	staging > MRI	staging > CT	reports > pathological reports	pathological reports > molecular pathology	discussed/progression	diagnosis	diagnosis > comorbidities	diagnosis > tumor diagnosis	disciplines	question	clinical stage	clinical stage > TNM classification	clinical stage > lymph node metastases	clinical stage > metastases	side effects	upcoming procedures
	Login	login	00:03:21.700000	00:00:20.170000	00:43:12.398000	00:00:22.411000	00:48:00.443000	1	1	1	1	1	1	1	0	1	3	11	9	1.22222	26	2.36364	0	0	0	0	0	0	0	0	0	0	0	0	0	0	0	0	0	0	0	0	0	0	0	0	0	0	0
	Patient aufrufen	open patient files	00:04:35.200000	00:00:27.520000	00:58:57.075000	00:00:27.520000	00:58:57.075000	1	3	1	1	2	1	1	2	2	1	15	10	1.5	64	4.26667	0	1	0	0	0	0	0	0	0	0	1	1	1	1	0	0	0	0	0	0	0	0	0	0	0	0	0
	Suche nach letzter Verlaufsdoku	search for last progress documentation	00:02:45.900000	00:00:16.590000	00:35:32.270000	00:00:20.737000	00:44:25.338000	0	2	1	1	1	1	1	0	1	1	9	8	1.125	51	5.66667	0	1	0	0	0	0	0	0	0	0	0	0	0	0	0	3	0	0	0	0	0	1	0	0	0	0	0
	Kurzeinträge sichten	view progress documentation notes	00:02:46.800000	00:00:16.680000	00:35:43.838000	00:00:27.800000	00:59:33.063000	1	2	0	1	1	0	1	1	0	0	7	6	1.16667	46	6.57143	1	1	0	0	0	0	0	0	0	0	0	1	1	0	0	3	0	0	0	0	0	0	0	1	0	5	0
	Status von (erwarteten) Maßnahmen überprüfen	check status of (expected) procedures	00:00:31.200000	00:00:03.120000	00:06:41.006000	00:00:31.200000	01:06:50.056000	0	0	0	0	0	0	1	0	0	0	1	1	1	7	7	0	0	0	0	0	0	0	0	1	0	0	0	0	0	0	0	0	0	0	0	0	0	0	0	0	0	0
	Intere Bearbeitung der Fall-Zusammenfassung	internal processing of the case summary	00:00:39.100000	00:00:03.910000	00:08:22.542000	00:00:39.100000	01:23:45.423000	0	0	0	0	0	0	0	1	0	0	1	1	1	7	7	0	0	0	0	0	0	0	0	0	0	0	0	0	0	0	0	0	0	0	0	0	0	0	0	0	0	0
	Externe Bearbeitung der Fall-Zusammenfassung	external editing of the case summary	00:24:49.200000	00:02:28.920000	05:19:00.306000	00:03:06.150000	06:38:45.383000	3	4	5	2	6	3	2	0	3	0	28	8	3.5	250	8.92857	2	7	1	0	0	0	1	0	10	2	2	6	4	1	1	5	9	0	0	0	2	4	0	0	1	4	0
	Primärbefunde Sichten	view primary reports	00:12:04.800000	00:01:12.480000	02:35:15.669000	00:01:20.533000	02:52:30.743000	4	3	2	0	4	2	2	1	1	2	21	9	2.33333	212	10.0952	1	7	1	0	1	1	1	3	6	0	3	6	5	2	0	1	0	0	1	1	1	1	0	3	3	0	0
	Tumorkonferenzprotokoll sichten	view tumor conference protocol	00:04:27.500000	00:00:26.750000	00:57:18.109000	00:00:38.214000	01:21:51.584000	3	1	0	1	0	1	1	0	1	2	10	7	1.42857	102	10.2	0	1	0	0	1	0	0	0	4	0	0	0	0	2	0	0	1	1	1	0	1	2	1	2	3	0	0
	Verlaufsdoku sichten	view progress documentation	00:08:19.700000	00:00:49.970000	01:47:02.516000	00:01:02.462000	02:13:48.145000	0	1	1	1	2	3	3	1	1	0	13	8	1.625	133	10.2308	2	3	0	1	0	0	0	0	4	1	0	2	0	0	0	7	1	1	1	0	3	4	1	2	1	6	0
	Unterbrechung	interruption	00:04:17.700000	00:00:25.770000	00:55:12.152000	00:02:08.850000	04:36:00.760000	1	1	0	0	0	0	0	0	0	0	2	2	1	25	12.5	0	0	0	0	0	0	0	0	0	0	0	0	0	0	0	0	0	0	0	0	0	0	0	0	0	0	0
	Tumorboardanmeldung ausfüllen	fill out tumor board registration	00:30:22.700000	00:03:02.270000	06:30:26.696000	00:03:02.270000	06:30:26.696000	5	1	1	1	2	1	3	3	5	2	24	10	2.4	311	12.9583	0	3	0	0	0	0	0	0	2	0	2	1	1	1	1	1	5	0	8	8	3	8	6	4	2	2	0
	Fragestellung formulieren	formulate question	00:12:41.300000	00:01:16.130000	02:43:04.794000	00:01:16.130000	02:43:04.794000	2	1	1	1	2	1	1	1	2	2	14	10	1.4	190	13.5714	1	1	0	1	0	0	0	0	4	0	0	0	0	4	1	3	0	0	3	0	9	5	0	1	3	1	1
	exteren Wissensquellen sichten	review external knowledge sources	00:00:19.500000	00:00:01.950000	00:04:10.629000	00:00:19.500000	00:41:46.285000	1	0	0	0	0	0	0	0	0	0	1	1	1	22	22	0	0	0	0	0	0	0	0	0	0	0	0	0	0	0	0	0	0	0	0	0	0	0	0	0	0	0
	Ergebnis		01:52:02.300000	00:11:12.230000	1900-01-01	00:15:42.879000	1900-01-01 09:39:45	10	11	8	9	9	9	11	7	9	7						7	25	2	2	2	1	2	3	31	3	8	17	12	11	3	23	16	2	14	9	19	25	8	13	13	18	1
		min code overlabs	5
[truncated: 6 more columns]

## Sheet: programs
VP01			VP02			VP03			VP04			VP05			VP06			VP07			VP08			VP09			VP10
HIS > Ambulanz	00:01:45		HIS	00:00:35		HIS	00:01:31.900000		HIS	00:00:24.900000		desktop	00:01:06		HIS > Ambulanz	00:00:45		HIS	00:00:40.900000		HIS	00:00:34.900000		desktop	00:00:26.100000		desktop	00:00:14
HIS > Ambulanz	00:00:10		HIS > Ambulanz	00:01:01		HIS > Klinischer Arbeitsplatz	00:00:08.900000		HIS > Klinischer Arbeitsplatz	03:42,0		HIS > Klinischer Arbeitsplatz	00:00:24		external text editor	00:01:15		external text editor	00:01:11		HIS > Ambulanz	00:00:42		HIS > Klinischer Arbeitsplatz	00:01:26.900000		external text editor	00:00:07
HIS > Tumorboard-Anmeldung	00:00:15		HIS > Tumorboard-Anmeldung	00:00:33		external text editor	00:00:13		HIS > Klinischer Arbeitsplatz	00:00:47		external text editor	00:00:18.900000		HIS > Ambulanz	00:00:18.900000		HIS > Ambulanz	00:00:03		HIS > Klinischer Arbeitsplatz	03:14,0		HIS > Klinischer Arbeitsplatz	00:00:25.900000		HIS > Klinischer Arbeitsplatz	00:00:42
HIS > Medizinische Basisdokumentation	00:00:37		HIS > Klinischer Arbeitsplatz	00:00:40		HIS > Klinischer Arbeitsplatz	00:00:59		external text editor	00:00:14.900000		HIS > Klinischer Arbeitsplatz	00:00:18.900000		external text editor	00:00:14.900000		HIS > Medizinische Basisdokumentation	00:00:51		HIS > Klinischer Arbeitsplatz	00:01:58		HIS > Tumorboard-Anmeldung	00:00:19		HIS > Klinischer Arbeitsplatz	00:00:21
external text editor	00:01:04		external text editor	00:00:14		external text editor	00:00:13.900000		HIS > Klinischer Arbeitsplatz	00:00:22.100000		HIS > Klinischer Arbeitsplatz	00:00:08		HIS > Medizinische Basisdokumentation	00:00:25		HIS > Medizinische Basisdokumentation	00:00:09		HIS > Tumorboard-Anmeldung	00:01:19		HIS > Klinischer Arbeitsplatz	00:00:24.900000		external text editor	00:00:05
HIS > Medizinische Basisdokumentation	00:00:31		HIS > Klinischer Arbeitsplatz	00:01:00		HIS > Klinischer Arbeitsplatz	00:00:29		external text editor	00:00:53.900000		external text editor	00:00:21		HIS > Medizinische Basisdokumentation	00:00:09		HIS > Ambulanz	00:01:09		HIS > Klinischer Arbeitsplatz	00:00:08		HIS > Klinischer Arbeitsplatz	00:01:20.100000		HIS > Klinischer Arbeitsplatz	00:00:28
external text editor	00:01:00		external text editor	00:00:10		external text editor	00:00:12.900000		HIS > Klinischer Arbeitsplatz	00:00:29		HIS > Klinischer Arbeitsplatz	00:00:12		external text editor	00:00:04.900000		external text editor	00:00:02		HIS > Tumorboard-Anmeldung	00:00:39		Editor	00:00:10		external text editor	00:00:57
HIS > Ambulanz	00:00:06		HIS > Klinischer Arbeitsplatz	00:00:35		HIS > Klinischer Arbeitsplatz	00:00:10		external text editor	00:00:20		external text editor	00:00:40		HIS > Medizinische Basisdokumentation	00:00:15.900000		HIS > Ambulanz	00:00:16		HIS > Klinischer Arbeitsplatz	00:00:22		HIS > Tumorboard-Anmeldung	00:00:27		HIS > Klinischer Arbeitsplatz	00:00:08
HIS > Medizinische Basisdokumentation	00:00:57		HIS > Medizinische Basisdokumentation	00:00:25		external text editor	00:00:21		HIS > Klinischer Arbeitsplatz	00:00:10		HIS > Klinischer Arbeitsplatz	00:00:38		external text editor	00:00:01.900000		external text editor	00:00:04		HIS > Tumorboard-Anmeldung	00:00:04		HIS > Tumorboard-Anmeldung	00:00:40.900000		HIS > Medizinische Basisdokumentation	00:00:01
HIS > Tumorboard-Anmeldung	00:00:03		external text editor	00:00:16		HIS > Klinischer Arbeitsplatz	00:00:33.900000		external text editor	00:00:13		external text editor	00:00:26		external text editor	00:01:00		HIS > Ambulanz	00:00:14		HIS > Klinischer Arbeitsplatz	00:01:05		Editor	00:00:02.900000		external text editor	00:00:27
HIS > Medizinische Basisdokumentation	00:00:14		HIS > Tumorboard-Anmeldung	00:00:10		external text editor	02:35,9		HIS > Klinischer Arbeitsplatz	00:00:12		HIS > Klinischer Arbeitsplatz	00:00:17.900000		external text editor	00:00:31.900000		HIS > Ambulanz	00:00:28		HIS > Tumorboard-Anmeldung	00:00:06		HIS > Tumorboard-Anmeldung	00:00:08		HIS > Klinischer Arbeitsplatz	00:00:09
HIS > Medizinische Basisdokumentation	00:00:42		external text editor	00:00:10		HIS > Klinischer Arbeitsplatz	00:00:40.900000		external text editor	00:01:39		external text editor	00:00:30		HIS > Medizinische Basisdokumentation	00:00:02.900000		HIS > Ambulanz	00:00:11		HIS > Klinischer Arbeitsplatz	00:00:50		Editor	00:00:16.900000		external text editor	00:00:09
HIS > Tumorboard-Anmeldung	00:00:54		Störung	00:00:15		HIS > Ambulanz	00:00:21.900000		HIS > Klinischer Arbeitsplatz	00:00:03		LIS	00:00:32.100000		external text editor	02:04,0		HIS > Tumorboard-Anmeldung	00:00:07		HIS > Tumorboard-Anmeldung	00:00:10		HIS > Tumorboard-Anmeldung	00:00:04.900000		HIS > Klinischer Arbeitsplatz	00:00:02
HIS > Medizinische Basisdokumentation	00:00:16		HIS > Klinischer Arbeitsplatz	00:00:22		HIS	00:00:10.900000		external text editor	00:01:33.900000		external text editor	00:00:22.800000		HIS > Medizinische Basisdokumentation	00:00:46		HIS > Medizinische Basisdokumentation	00:00:14		HIS > Klinischer Arbeitsplatz	00:00:30		Editor	00:00:04.900000		external text editor	00:00:19
HIS > Tumorboard-Anmeldung	00:00:08		RIS	00:00:28		HIS > Ambulanz	00:00:45		Störung	00:00:02		LIS	00:00:02.900000		external text editor	00:00:24.900000		external text editor	00:01:00		HIS > Tumorboard-Anmeldung	00:01:20		HIS > Tumorboard-Anmeldung	00:00:20		HIS > Klinischer Arbeitsplatz	00:00:22
HIS > Medizinische Basisdokumentation	00:10:00		HIS > Tumorboard-Anmeldung	00:00:19		HIS > Tumorboard-Anmeldung	00:00:52		HIS > Klinischer Arbeitsplatz	00:00:37.900000		external text editor	00:00:28.900000		HIS > Tumorboard-Anmeldung	00:00:22		HIS > Medizinische Basisdokumentation	00:00:34					Editor	00:00:46		desktop	00:00:04
HIS > Medizinische Basisdokumentation	00:00:04		HIS > Medizinische Basisdokumentation	00:00:03		external text editor	00:00:02.900000		external text editor	00:01:41		external text editor	00:01:02.900000		external text editor	00:00:13.900000		HIS > Tumorboard-Anmeldung	00:00:37					HIS > Tumorboard-Anmeldung	00:00:19		HIS > Klinischer Arbeitsplatz	00:00:38
HIS > Tumorboard-Anmeldung	00:00:17		RIS	00:00:24		HIS > Tumorboard-Anmeldung	00:00:24		Störung	00:00:09		HIS > Klinischer Arbeitsplatz	00:01:08		HIS > Tumorboard-Anmeldung	00:01:26.900000		external text editor	00:00:12					Editor	00:00:18.900000		HIS > Klinischer Arbeitsplatz	00:00:17.900000
external text editor	00:00:16		HIS > Tumorboard-Anmeldung	00:00:32		external text editor	00:00:03.900000		HIS > Klinischer Arbeitsplatz	00:00:23		external text editor	00:00:46					Explorer	00:00:05					HIS > Tumorboard-Anmeldung	00:00:10		HIS > Klinischer Arbeitsplatz	00:00:33
HIS > Tumorboard-Anmeldung	00:00:10		external text editor	00:00:30		HIS > Tumorboard-Anmeldung	00:00:24		HIS > Tumorboard-Anmeldung	00:00:39		HIS > Klinischer Arbeitsplatz	00:00:12.900000					external text editor	00:00:23					Editor	00:00:36		HIS > Klinischer Arbeitsplatz	00:00:46
external text editor	00:00:04		HIS > Klinischer Arbeitsplatz	00:00:07		external text editor	00:00:29.900000		external text editor	00:00:16		HIS > Tumorboard-Anmeldung	00:00:39.600000					HIS > Tumorboard-Anmeldung	00:00:31					HIS > Tumorboard-Anmeldung	00:01:36.900000		HIS > Klinischer Arbeitsplatz	00:00:30
HIS > Tumorboard-Anmeldung	00:00:07		HIS > Medizinische Basisdokumentation	00:00:08		HIS > Tumorboard-Anmeldung	00:00:22.900000		HIS > Tumorboard-Anmeldung	00:00:16		external text editor	00:00:09					HIS > Medizinische Basisdokumentation	00:00:02								HIS > Klinischer Arbeitsplatz	00:00:42
HIS > Medizinische Basisdokumentation	00:01:00		HIS > Klinischer Arbeitsplatz	00:02:02		external text editor	00:00:08.900000		external text editor	00:00:06		HIS > Tumorboard-Anmeldung	00:00:15.900000					HIS > Tumorboard-Anmeldung	00:00:05								external text editor	00:00:15
HIS > Medizinische Basisdokumentation	00:00:16		HIS > Tumorboard-Anmeldung	00:00:19		HIS > Tumorboard-Anmeldung	00:00:52.900000		HIS > Tumorboard-Anmeldung	00:00:22		external text editor	00:00:04					external text editor	00:00:14								HIS > Klinischer Arbeitsplatz	00:00:07
HIS > Tumorboard-Anmeldung	00:00:12		HIS > Medizinische Basisdokumentation	00:00:37					HIS > Klinischer Arbeitsplatz	00:00:14		HIS > Tumorboard-Anmeldung	00:00:12					HIS > Tumorboard-Anmeldung	00:00:39.900000								external text editor	00:00:10
external text editor	00:00:31		HIS > Medizinische Basisdokumentation	00:00:24					Störung	00:01:00		external text editor	00:00:05.900000					external text editor	00:00:30								HIS > Klinischer Arbeitsplatz	00:00:13
HIS > Tumorboard-Anmeldung	00:00:19		HIS > Tumorboard-Anmeldung	00:00:09								HIS > Tumorboard-Anmeldung	00:00:54.900000					HIS > Tumorboard-Anmeldung	00:00:05								external text editor	00:00:24
external text editor	00:00:09		HIS > Klinischer Arbeitsplatz	00:01:17														HIS > Medizinische Basisdokumentation	00:00:14								HIS > Medizinische Basisdokumentation	00:00:20
HIS > Tumorboard-Anmeldung	00:00:33		HIS > Tumorboard-Anmeldung	00:00:09														external text editor	00:00:12								HIS > Medizinische Basisdokumentation	00:00:05
external text editor	00:00:05		HIS > Klinischer Arbeitsplatz	00:00:24														HIS > Medizinische Basisdokumentation	00:00:10								external text editor	00:00:32
HIS > Tumorboard-Anmeldung	00:00:10		Störung	00:00:16														HIS > Klinischer Arbeitsplatz	00:00:17								HIS > Medizinische Basisdokumentation	00:00:13
Störung	00:00:21																	HIS > Medizinische Basisdokumentation	00:00:06								external text editor	00:00:31
HIS > Tumorboard-Anmeldung	00:00:31																	HIS > Medizinische Basisdokumentation	00:00:30								HIS > Klinischer Arbeitsplatz	00:00:31
HIS > Medizinische Basisdokumentation	00:00:04																	HIS > Tumorboard-Anmeldung	00:00:42								HIS > Klinischer Arbeitsplatz	00:00:06
HIS > Tumorboard-Anmeldung	00:01:32																										external text editor	00:00:31
Browser	00:00:39																										HIS > Klinischer Arbeitsplatz	00:00:15
																											external text editor	00:00:17
																											HIS > Klinischer Arbeitsplatz	00:00:13
																											external text editor	00:00:14
																											HIS > Klinischer Arbeitsplatz	00:00:29
																											external text editor	00:00:08
																											HIS > Tumorboard-Anmeldung	00:01:05			Gesamtzeit	Durchschnitt	Anteile
Summe	00:26:02		Summe	00:14:34		Summe	00:10:33.600000		Summe	00:13:08.600000		Summe	00:12:18.500000		Summe	00:08:19		Summe	00:12:48.800000		Summe	00:09:47.900000		Summe	00:10:25.200000		Summe	00:14:40.900000		< Durchschnitt - Programmwechsel	25.3
Anzahl- Programmwechsel	33		Anzahl	30		Anzahl	24		Anzahl	25		Anzahl	26		Anzahl	17		Anzahl	32		Anzahl	14		Anzahl	18		Anzahl	34		Durchschnitt \/	2:12:38.500000	00:13:15.850000	1
HIS > Ambulanz	00:02:01		HIS	00:00:35		HIS	00:01:42.800000		HIS	00:00:24.900000		desktop	00:01:06		HIS > Ambulanz	00:01:03.900000		HIS	00:00:40.900000		HIS	00:00:34.900000		desktop	00:00:26.100000		desktop	00:00:18		HIS > Ambulanz	00:08:15.800000	00:00:49.580000	0.0622982		Programm	VP01	VP02	VP03	VP04	VP05	VP06	VP07	VP08	VP09	VP10	Program Users	Program Users %	Average Time of Program usage	Average proportion of usage/ Workflowtime
HIS > Tumorboard-Anmeldung	00:05:11		HIS > Ambulanz	00:01:01		HIS > Klinischer Arbeitsplatz	00:03:01.700000		HIS > Klinischer Arbeitsplatz	00:03:18		HIS > Klinischer Arbeitsplatz	00:03:19.700000		external text editor	00:03:47.400000		external text editor	00:03:48		HIS > Ambulanz	00:00:42		HIS > Klinischer Arbeitsplatz	00:03:37.800000		external text editor	00:05:06		HIS > Tumorboard-Anmeldung	00:27:01.700000	00:02:42.170000	0.20377		Browser	1	0	0	0	0	0	0	0	0	0	1	0.1	00:00:03.900000	0.00490042
HIS > Medizinische Basisdokumentation	00:14:41		HIS > Tumorboard-Anmeldung	00:02:11		external text editor	00:01:46.400000		external text editor	00:06:57.700000		external text editor	00:05:15.400000		HIS > Medizinische Basisdokumentation	00:01:38.800000		HIS > Ambulanz	00:02:21		HIS > Klinischer Arbeitsplatz	00:04:53		HIS > Tumorboard-Anmeldung	00:04:05.700000		HIS > Klinischer Arbeitsplatz	00:07:32.900000		HIS > Medizinische Basisdokumentation	00:21:25.800000	00:02:08.580000	0.161563		RIS	0	1	0	0	0	0	0	0	0	0	1	0.1	00:00:05.200000	0.00653389
external text editor	00:03:09		HIS > Klinischer Arbeitsplatz	00:06:27		HIS > Ambulanz	00:01:06.900000		Störung	00:01:11		LIS	00:00:35		HIS > Tumorboard-Anmeldung	00:01:48.900000		HIS > Medizinische Basisdokumentation	00:02:50		HIS > Tumorboard-Anmeldung	00:03:38		Editor	00:02:15.600000		HIS > Medizinische Basisdokumentation	00:00:39		external text editor	00:31:09.900000	00:03:06.990000	0.234956		LIS	0	0	0	0	1	0	0	0	0	0	1	0.1	00:00:03.500000	0.00439781
Störung	00:00:21		external text editor	00:01:20		HIS > Tumorboard-Anmeldung	00:02:55.800000		HIS > Tumorboard-Anmeldung	00:01:17		HIS > Tumorboard-Anmeldung	00:02:02.400000					HIS > Tumorboard-Anmeldung	00:02:46.900000						00:00:00		HIS > Tumorboard-Anmeldung	00:01:05		Störung	00:02:03	00:00:12.300000	0.0154552		Explorer	0	0	0	0	0	0	1	0	0	0	1	0.1	00:00:00.500000	0.000628259
Browser	00:00:39		HIS > Medizinische Basisdokumentation	00:01:37														Explorer	00:00:05											Browser	00:00:39	00:00:03.900000	0.00490042		Editor	0	0	0	0	0	0	0	0	1	0	1	0.1	00:00:13.560000	0.0170384
			Störung	00:00:31														HIS > Klinischer Arbeitsplatz	00:00:17											HIS	00:03:58.500000	00:00:23.850000	0.029968		Störung	1	1	0	1	0	0	0	0	0	0	3	0.3	00:00:12.300000	0.0154552
			RIS	00:00:52																										HIS > Klinischer Arbeitsplatz	00:32:27.100000	00:03:14.710000	0.244657		desktop	0	0	0	0	1	0	0	0	1	1	3	0.3	00:00:11.010000	0.0138343
																														RIS	00:00:52	00:00:05.200000	0.00653389		HIS > Medizinische Basisdokumentation	1	1	0	0	0	1	1	0	0	1	5	0.5	00:02:08.580000	0.161563
Anzahl	5		Anzahl	7		Anzahl	5		Anzahl	4		Anzahl	5		Anzahl	4		Anzahl	7		Anzahl	4		Anzahl	4		Anzahl	5		desktop	00:01:50.100000	00:00:11.010000	0.0138343		HIS-Summe	0	0	0	0	0	0	0	0	0	0	0	0	00:09:18.890000
Anzahl Hauptprogramme	4		Anzahl Hauptprogramme	4		Anzahl Hauptprogramme	2		Anzahl Hauptprogramme	3		Anzahl Hauptprogramme	4		Anzahl Hauptprogramme	2		Anzahl Hauptprogramme	3		Anzahl Hauptprogramme	1		Anzahl Hauptprogramme	3		Anzahl Hauptprogramme	3		LIS	00:00:35	00:00:03.500000	0.00439781		HIS > Ambulanz	1	1	1	0	0	1	1	1	0	0	6	0.6	00:00:49.580000	0.0622982
																														Explorer	00:00:05	00:00:00.500000	0.000628259		external text editor	1	1	1	1	1	1	1	0	0	1	8	0.8	00:03:06.990000	0.234956
																														Editor	00:02:15.600000	00:00:13.560000	0.0170384		HIS > Klinischer Arbeitsplatz	0	1	1	1	1	0	1	1	1	1	8	0.8	00:03:14.710000	0.244657
																														0					HIS > Tumorboard-Anmeldung	1	1	1	1	1	1	1	1	1	1	10	1	00:02:42.170000	0.20377
																														HIS-Summe	01:33:08.900000	00:09:18.890000	0.702255
																														Durchscnittliche Programmwechsel
																														Durchschnittliche Anzahl Programme	5
																														Durchschnittliche Anzahl Hauptprogramme	2.9
HIS > Ambulanz	00:02:01
HIS > Tumorboard-Anmeldung	00:05:11
HIS > Medizinische Basisdokumentation	00:14:41
external text editor	00:03:09
Störung	00:00:21
Browser	00:00:39
HIS	00:00:35
HIS > Ambulanz	00:01:01
HIS > Tumorboard-Anmeldung	00:02:11
HIS > Klinischer Arbeitsplatz	00:06:27
external text editor	00:01:20
HIS > Medizinische Basisdokumentation	00:01:37
Störung	0.000358796
RIS	0.000601852
HIS	0.00118981
HIS > Klinischer Arbeitsplatz	0.00210301
external text editor	0.00123148
HIS > Ambulanz	0.000774306
HIS > Tumorboard-Anmeldung	0.00203472
HIS	0.000288194
HIS > Klinischer Arbeitsplatz	0.00229167
external text editor	0.00483449
Störung	0.000821759
HIS > Tumorboard-Anmeldung	0.000891204
desktop	0.000763889
HIS > Klinischer Arbeitsplatz	0.00231134
external text editor	0.00365046
LIS	0.000405093
HIS > Tumorboard-Anmeldung	0.00141667
HIS > Ambulanz	0.000739583
external text editor	0.00263194
HIS > Medizinische Basisdokumentation	0.00114352
HIS > Tumorboard-Anmeldung	0.00126042
HIS	0.00047338
external text editor	0.00263889
HIS > Ambulanz	0.00163194
HIS > Medizinische Basisdokumentation	0.00196759
HIS > Tumorboard-Anmeldung	0.00193171
Explorer	5.78704e-05
HIS > Klinischer Arbeitsplatz	0.000196759
HIS	0.000403935
HIS > Ambulanz	0.000486111
HIS > Klinischer Arbeitsplatz	0.0033912
HIS > Tumorboard-Anmeldung	0.00252315
desktop	0.000302083
HIS > Klinischer Arbeitsplatz	0.00252083
HIS > Tumorboard-Anmeldung	0.00284375
Editor	0.00156944
	0
desktop	0.000208333
external text editor	0.00354167
HIS > Klinischer Arbeitsplatz	0.0052419
HIS > Medizinische Basisdokumentation	0.000451389
HIS > Tumorboard-Anmeldung	0.000752315

## Sheet: code systems
	worksteps			programs			information
	code - german	code - english		code - german	code - english		code - german	code - english
	Login	login		Ambulanz-Programm > Patienten-Kalender	outpatient module > patient calendar		Anamnese	medical history
	Patient aufrufen	open patient files		Ambulanz-Programm > TK-Anmeldung	outpatient module > tumor board registration		Befunde	reports
	Suche nach letzter Verlaufsdoku	search for last progress documentation		Ambulanz-Programm > Verlaufsdokumentation	outpatient module > progress documentation		Befunde > Laborparameter	reports > laboratory parameters
	Kurzeinträge sichten	view progress documentation notes		HIS > Ambulanz-Programm	HIS > outpatient moule		Befunde > pathologischer Befund	reports > pathological reports
	Status von (erwarteten) Maßnahmen überprüfen	check status of (expected) procedures		HIS > Medizinische Basisdokumentation	HIS > basic medical documentation		Befunde > Staging	reports > staging
	Intere Bearbeitung der Fall-Zusammenfassung	internal processing of the case summary		HIS > Stationsarbeitsplatz	HIS > ward workstation		Besprochenes / Verlauf	discussed/progression
	Externe Bearbeitung der Fall-Zusammenfassung	external editing of the case summary		Software > ext. Textbearbeitungsprogramm	software > ext. text editor		Diagnose	diagnosis
	Primärbefunde Sichten	view primary reports		Software > HIS	software > HIS		Diagnose > Komorbiditäten	diagnosis > comorbidities
	Tumorkonferenzprotokoll sichten	view tumor conference protocol		Software > LIS	software > LIS		Diagnose > Tumordiagnose	diagnosis > tumor diagnosis
	Verlaufsdoku sichten	view progress documentation					Disziplinen	disciplines
	Unterbrechung	interruption					Fragestellung	question
	Tumorboardanmeldung ausfüllen	fill out tumor board registration					klinisches Stadium	clinical stage
	Fragestellung formulieren	formulate question					klinisches Stadium > Lymphknotenmetastasen	clinical stage > lymph node metastases
	exteren Wissensquellen sichten	review external knowledge sources					klinisches Stadium > Metastasen	clinical stage > metastases
							klinisches Stadium > TNM-Klassifikation	clinical stage > TNM classification
							Laborparameter > Mutationsergebnisse	laboratory parameters > mutation results
							Laborparameter > PD-L1-Status	laboratory parameters > PD-L1 status
							Laborparameter > Tumormarker	laboratory parameters > tumor markers
							Medikation > Infusionen	medication > infusions
							Nebenwirkungen	side effects
							pathologischer Befund > Molekularpathologie	pathological reports > molecular pathology
							Procedere	upcoming procedures
							Staging > CT	staging > CT
							Staging > MRT	staging > MRI
							Staging > RAD	staging > RAD
							Staging > SONO	staging > SONO
							Studie	study
							Therapien	therapies
							Tumorausprägung/-entität	tumor grade/entity
							Tumorkonferenzprotokoll	tumor conference protocol
							Tumormarker > LDH	tumor markers > LDH
							Tumormarker > S100	tumor marker > S100

## Sheet: intercoder-reliability
code -geman	code - english	match	no-match	total	percentage
Anamnese	medical history	2	8	10	20
Befunde	reports	54	25	79	68.3544
Laborparameter	reports > laboratory parameters	6	3	9	66.6667
PD-L1-Status	laboratory parameters > PD-L1 status	2	1	3	66.6667
Mutationsergebnisse	laboratory parameters > mutation results	6	0	6	100
Tumormarker	laboratory parameters > tumor markers	2	0	2	100
S100	tumor marker > S100	4	0	4	100
LDH	tumor markers > LDH	4	0	4	100
Staging	reports > staging	78	13	91	85.7143
SONO	staging > SONO	2	1	3	66.6667
RAD	staging > RAD	12	1	13	92.3077
MRT	staging > MRI	32	0	32	100
CT	staging > CT	20	0	20	100
pathologischer Befund	reports > pathological reports	16	5	21	76.1905
Molekularpathologie	pathological reports > molecular pathology	0	3	3	0
Besprochenes / Verlauf	discussed/progression	14	36	50	28
Diagnose	diagnosis	16	8	24	66.6667
Komorbiditäten	diagnosis > comorbidities	6	0	6	100
Tumordiagnose	diagnosis > tumor diagnosis	24	19	43	55.814
Diziplinen	disciplines	14	26	40	35
Fragestellung	question	46	24	70	65.7143
klinisches Stadium	clinical stage	58	17	75	77.3333
TNM-Klassifikation	clinical stage > TNM classification	22	8	30	73.3333
Lymphknotenmetastasen	clinical stage > lymph node metastases	30	4	34	88.2353
Metastasen	clinical stage > metastases	34	9	43	79.0698
Nebenwirkungen	side effects	48	16	64	75
Procedere	upcoming procedures	0	2	2	0
Studie	study	10	4	14	71.4286
Therapien	therapies	118	51	169	69.8225
Infusionen	medication > infusions	28	8	36	77.7778
Tumorausprägung/-entität	tumor grade/entity	12	12	24	50
Tumorkonferenzprotokoll	tumor conference protocol	14	14	28	50
<Total>	total	740	323	1063	69.6143
